# Supplementary material for: Dysregulated CD38 Expression on Peripheral Blood Immune Cell Subsets in SLE
Source: Int J Mol Sci. 2021 Feb 28;22(5):2424. doi: 10.3390/ijms22052424 (PMC7957821; doi:10.3390/ijms22052424)
Supplement: Supplementary file 1 [file ijms-22-02424-s001.zip]

Archive with 1 entries (1 files):
- ijms-1103308-supplementary.docx
